# Supplementary material for: Rapid deacetylation of yeast Hsp70 mediates the cellular response to heat stress
Source: Sci Rep. 2019 Nov 7;9:16260. doi: 10.1038/s41598-019-52545-3 (PMC6838335; doi:10.1038/s41598-019-52545-3)
Supplement: Supplementary file 2 — Table T1 [file 41598_2019_52545_MOESM2_ESM.xlsx]

## Sheet: Sheet1
Gene names	Protein names	Log2 Avg SSA1 Norm Ratio (Q/R)
RPS19A	40S ribosomal protein S19-B;40S ribosomal protein S19-A	3.42232
YMR102C	WD repeat-containing protein YMR102C	2.0006
DIG1	Down-regulator of invasive growth 1	1.86522
ENT5	Epsin-5	1.72433
RPS7B	40S ribosomal protein S7-B	1.67483
SSD1	Protein SSD1	1.52246
RPS7A	40S ribosomal protein S7-A	1.44699
COG4	Conserved oligomeric Golgi complex subunit 4	1.37937
SLM5	Asparagine--tRNA ligase, mitochondrial	1.26634
OM45	Mitochondrial outer membrane protein OM45	1.2512
NPR1	Nitrogen permease reactivator protein	1.23333
SPT5	Transcription elongation factor SPT5	1.21689
PSA1	Mannose-1-phosphate guanyltransferase	1.18797
RPS20	40S ribosomal protein S20	1.03836
PFK26	6-phosphofructo-2-kinase 1	1.01155
GPX1	Glutathione peroxidase 1	0.991981
RPL30	60S ribosomal protein L30	0.959527
ECM21	Protein ECM21	0.944383
SWH1	Oxysterol-binding protein homolog 1	0.90984
RPS22A	40S ribosomal protein S22-B;40S ribosomal protein S22-A	0.909818
YOL087	Uncharacterized WD repeat-containing protein YOL087C	0.906996
SHM2	Serine hydroxymethyltransferase, cytosolic	0.906563
MIS1	C-1-tetrahydrofolate synthase, mitochondrial;Methylenetetrahydrofolate dehydrogenase;Methenyltetrahydrofolate cyclohydrolase;Formyltetrahydrofolate synthetase	0.850226
RPS27A	40S ribosomal protein S27-B;40S ribosomal protein S27-A	0.826993
PRB1	Cerevisin	0.813312
RPS29B	40S ribosomal protein S29-B	0.788281
MRPL50	54S ribosomal protein L50, mitochondrial	0.782527
SES1	Serine--tRNA ligase, cytoplasmic	0.722493
CBF2	Centromere DNA-binding protein complex CBF3 subunit A	0.703948
RTK1	Probable serine/threonine-protein kinase RTK1	0.69231
TIF4631	Eukaryotic initiation factor 4F subunit p150	0.68739
OLA1	Obg-like ATPase 1	0.550468
ALY2	Arrestin-related trafficking adapter 3	0.527939
MHP1	MAP-homologous protein 1	0.519915
BUL1	Ubiquitin ligase-binding protein BUL1	0.503125
YHR097C	Uncharacterized protein YHR097C	0.499195
TOF1	Topoisomerase 1-associated factor 1	0.491853
SSA3	Heat shock protein SSA3	0.479774
OCA4	Protein OCA4	0.461167
STB3	Protein STB3	0.45892
SFB2	SED5-binding protein 2	0.454747
PAL1	Protein PAL1	0.452835
DED1	ATP-dependent RNA helicase DED1	0.440372
RAD52	DNA repair and recombination protein RAD52	0.430078
ATP3	ATP synthase subunit gamma, mitochondrial	0.416908
WHI2	Growth regulation protein	0.412432
TY1B-BL;TY1B-MR1;TY1A-BL;TY1A-MR1	Transposon Ty1-BL Gag-Pol polyprotein;Capsid protein;Ty1 protease;Integrase;Reverse transcriptase/ribonuclease H;Transposon Ty1-MR1 Gag-Pol polyprotein;Capsid protein;Ty1 protease;Integrase;Reverse transcriptase/ribonuclease H;Transposon Ty1-BL Gag polyprotein;Capsid protein;Gag-p4;Transposon Ty1-MR1 Gag polyprotein;Capsid protein;Gag-p4	0.400505
RPS18A	40S ribosomal protein S18-B;40S ribosomal protein S18-A	0.383484
RPS14A	40S ribosomal protein S14-A;40S ribosomal protein S14-B	0.377179
LDB19	Protein LDB19	0.37581
FRA1	Putative Xaa-Pro aminopeptidase FRA1	0.343313
RSP5	E3 ubiquitin-protein ligase RSP5	0.334009
ADE5,7	Bifunctional purine biosynthetic protein ADE5,7;Phosphoribosylamine--glycine ligase;Phosphoribosylformylglycinamidine cyclo-ligase	0.331852
SIS1	Protein SIS1	0.324138
TDH1	Glyceraldehyde-3-phosphate dehydrogenase 1	0.319276
CDC33	Eukaryotic translation initiation factor 4E	0.318453
RPL16B	60S ribosomal protein L16-B	0.31687
YGR250C	Uncharacterized RNA-binding protein YGR250C	0.315981
RPS0A	40S ribosomal protein S0-B;40S ribosomal protein S0-A	0.312517
NTH1	Neutral trehalase	0.293669
OSH6	Oxysterol-binding protein homolog 6	0.278164
TDH3	Glyceraldehyde-3-phosphate dehydrogenase 3	0.269873
TY1B-DR4;TY1B-OR;TY1B-PL;TY1B-GR1;TY1B-ML1;TY1B-MR2;TY1B-ER1;TY1B-ML2;TY1B-JR2;TY1B-JR1;TY1B-PR3;TY1B-PR1;TY1B-LR4;TY1B-LR3;TY1B-LR2;TY1B-DR6;TY1B-DR5;TY1B-PR2;TY1B-DR3;TY1B-GR2;TY1B-DR1;TY1B-GR3;TY1B-LR1;TY1B-ER2;TY1B-BR;TY1B-H;TY1B-NL2	Transposon Ty1-DR4 Gag-Pol polyprotein;Capsid protein;Ty1 protease;Integrase;Reverse transcriptase/ribonuclease H;Transposon Ty1-OR Gag-Pol polyprotein;Capsid protein;Ty1 protease;Integrase;Reverse transcriptase/ribonuclease H;Transposon Ty1-PL Gag-Pol polyprotein;Capsid protein;Ty1 protease;Integrase;Reverse transcriptase/ribonuclease H;Transposon Ty1-GR1 Gag-Pol polyprotein;Capsid protein;Ty1 p…	0.263818
SYP1	Suppressor of yeast profilin deletion	0.260432
PBP4	Protein PBP4	0.253288
LYS20	Homocitrate synthase, cytosolic isozyme	0.243293
YAT2	Carnitine O-acetyltransferase YAT2	0.238973
STM1	Suppressor protein STM1	0.228674
RPL12A	60S ribosomal protein L12-B;60S ribosomal protein L12-A	0.211557
BCY1	cAMP-dependent protein kinase regulatory subunit	0.207531
NPL3	Nucleolar protein 3	0.205877
RIB4	6,7-dimethyl-8-ribityllumazine synthase	0.204551
ADH2	Alcohol dehydrogenase 2	0.188211
HSP42	Heat shock protein 42	0.184083
UBP3	Ubiquitin carboxyl-terminal hydrolase 3	0.168058
GTS1	Protein GTS1	0.149127
GSP1	GTP-binding nuclear protein GSP1/CNR1;GTP-binding nuclear protein GSP2/CNR2	0.120155
SSC1	Heat shock protein SSC1, mitochondrial	0.118153
MCK1	Protein kinase MCK1	0.104991
RPS12	40S ribosomal protein S12	0.102349
SUP35	Eukaryotic peptide chain release factor GTP-binding subunit	0.102017
ASC1	Guanine nucleotide-binding protein subunit beta-like protein	0.10137
KAR2	78 kDa glucose-regulated protein homolog	0.0928845
DOT6	Transcriptional regulatory protein DOT6	0.0909919
BIO3	Adenosylmethionine-8-amino-7-oxononanoate aminotransferase	0.088929
RPG1	Eukaryotic translation initiation factor 3 subunit A	0.0878733
ACS1	Acetyl-coenzyme A synthetase 1	0.0729797
RPN6	26S proteasome regulatory subunit RPN6	0.0681305
UGA1	4-aminobutyrate aminotransferase	0.0658681
BIO2	Biotin synthase, mitochondrial	0.0520558
BRE5	UBP3-associated protein BRE5	0.0445836
ILV1	Threonine dehydratase, mitochondrial	0.0433562
HSV2	SVP1-like protein 2	0.040572
JSN1	Protein JSN1	0.0375659
AKL1	Serine/threonine-protein kinase AKL1	0.0299888
RPS17A	40S ribosomal protein S17-B;40S ribosomal protein S17-A	0.0196733
CHS5	Chitin biosynthesis protein CHS5	0.0103732
PSP2	Protein PSP2	0.0088811
AMD1	AMP deaminase	0.00374371
SSA1	Heat shock protein SSA1;Heat shock protein SSA2	6.40685e-15
IST2	Increased sodium tolerance protein 2	-0.000118328
UTP13	U3 small nucleolar RNA-associated protein 13	-0.000826973
RVS167	Reduced viability upon starvation protein 167	-0.00500822
EMP47	Protein EMP47	-0.0108064
KAP123	Importin subunit beta-4	-0.0132153
GYP1	GTPase-activating protein GYP1	-0.0348584
GFA1	Glutamine--fructose-6-phosphate aminotransferase [isomerizing]	-0.0417699
SUP45	Eukaryotic peptide chain release factor subunit 1	-0.0455018
RPS5	40S ribosomal protein S5	-0.0464667
LSM12	Protein LSM12	-0.0498823
DDP1	Diphosphoinositol polyphosphate phosphohydrolase DDP1	-0.0517945
RPS2	40S ribosomal protein S2	-0.0619378
KCS1	Inositol hexakisphosphate kinase 1	-0.0642513
NMA1	Nicotinamide-nucleotide adenylyltransferase 1	-0.0763936
UTR1	NAD(+) kinase	-0.0786766
CDC48	Cell division control protein 48	-0.0839913
CCR4	Glucose-repressible alcohol dehydrogenase transcriptional effector	-0.0910765
CAF20	Cap-associated protein CAF20	-0.0941353
GDE1	Glycerophosphodiester phosphodiesterase GDE1	-0.0963272
CUE5	Ubiquitin-binding protein CUE5	-0.113491
RPD3	Histone deacetylase RPD3	-0.11514
MAE1	NAD-dependent malic enzyme, mitochondrial	-0.12519
EAP1	Protein EAP1	-0.128558
HHF1	Histone H4	-0.143861
PTC4	Protein phosphatase 2C homolog 4	-0.148184
PMA1	Plasma membrane ATPase 1;Plasma membrane ATPase 2	-0.158039
HSP82	ATP-dependent molecular chaperone HSP82	-0.171088
URA7	CTP synthase 1	-0.171217
KIN1	Serine/threonine protein kinase KIN1	-0.175616
PBP1	PAB1-binding protein 1	-0.176518
DET1	Broad-range acid phosphatase DET1	-0.181042
ACT1	Actin	-0.182892
SEC16	COPII coat assembly protein SEC16	-0.188739
HYP2	Eukaryotic translation initiation factor 5A-1	-0.190455
SIP2	SNF1 protein kinase subunit beta-2	-0.218386
CDC53	Cell division control protein 53	-0.221896
SPC110	Spindle pole body component 110	-0.231235
RPS4B	40S ribosomal protein S4-B;40S ribosomal protein S4-A	-0.232447
SPN1	Transcription factor SPN1	-0.232777
YGR126W	Uncharacterized protein YGR126W	-0.236591
TUF1	Elongation factor Tu, mitochondrial	-0.239918
SKY1	Serine/threonine-protein kinase SKY1	-0.244436
EMI2	Putative glucokinase-2	-0.245228
GGA2	ADP-ribosylation factor-binding protein GGA2	-0.24635
ILV6	Acetolactate synthase small subunit, mitochondrial	-0.261018
TSL1	Trehalose synthase complex regulatory subunit TSL1	-0.276824
HDA2	HDA1 complex subunit 2	-0.283836
SNF4	5-AMP-activated protein kinase subunit gamma	-0.284811
ILV2	Acetolactate synthase catalytic subunit, mitochondrial	-0.287035
TEF1	Elongation factor 1-alpha	-0.287126
STE20	Serine/threonine-protein kinase STE20	-0.29862
LYS21	Homocitrate synthase, mitochondrial	-0.303557
HRK1	Serine/threonine-protein kinase HRK1	-0.30551
TPK2	cAMP-dependent protein kinase type 2	-0.308677
CTF4	DNA polymerase alpha-binding protein	-0.314828
MAK11	Protein MAK11	-0.31513
CAT2	Carnitine O-acetyltransferase, mitochondrial	-0.318259
TCP1	T-complex protein 1 subunit alpha	-0.323792
KEL1	Kelch repeat-containing protein 1	-0.327062
NDI1	Rotenone-insensitive NADH-ubiquinone oxidoreductase, mitochondrial	-0.334083
PUF6	Pumilio homology domain family member 6	-0.336835
RPA135	DNA-directed RNA polymerase I subunit RPA135	-0.341431
PRO1	Glutamate 5-kinase	-0.3457
PNC1	Nicotinamidase	-0.35878
CDC55	Protein phosphatase PP2A regulatory subunit B	-0.359163
HSC82	ATP-dependent molecular chaperone HSC82	-0.361246
YAT1	Putative mitochondrial carnitine O-acetyltransferase	-0.361276
YPK1	Serine/threonine-protein kinase YPK1	-0.361393
YOR283W	Broad-specificity phosphatase YOR283W	-0.366247
DEF1	RNA polymerase II degradation factor 1	-0.369313
RPS6A	40S ribosomal protein S6-B;40S ribosomal protein S6-A	-0.377662
GLT1	Glutamate synthase [NADH]	-0.383209
SRP40	Suppressor protein SRP40	-0.388332
MKT1	Protein MKT1	-0.388617
CAR2	Ornithine aminotransferase	-0.395297
EFT1	Elongation factor 2	-0.399083
RFA2	Replication factor A protein 2	-0.39993
GUA1	GMP synthase [glutamine-hydrolyzing]	-0.40067
DLD3	D-lactate dehydrogenase [cytochrome] 3	-0.418902
TIF1	ATP-dependent RNA helicase eIF4A	-0.41947
LAS17	Proline-rich protein LAS17	-0.421371
UME1	Transcriptional regulatory protein UME1	-0.430896
OSH2	Oxysterol-binding protein homolog 2	-0.436344
RRP5	rRNA biogenesis protein RRP5	-0.438582
HBT1	Protein HBT1	-0.440362
LEU2	3-isopropylmalate dehydrogenase	-0.45199
UNG1	Uracil-DNA glycosylase	-0.455438
SRM1	Guanine nucleotide exchange factor SRM1	-0.457629
ZIM17	Mitochondrial protein import protein ZIM17	-0.457914
YGR053C	Uncharacterized protein YGR053C	-0.460133
RPS15	40S ribosomal protein S15	-0.462506
TUB2	Tubulin beta chain	-0.473602
RPA190	DNA-directed RNA polymerase I subunit RPA190	-0.476265
CDC73	Cell division control protein 73	-0.480249
SCS2	Vesicle-associated membrane protein-associated protein SCS2	-0.481281
RAV1	Regulator of V-ATPase in vacuolar membrane protein 1	-0.487197
RSA4	Ribosome assembly protein 4	-0.49868
AIM3	Altered inheritance of mitochondria protein 3	-0.501064
REB1	DNA-binding protein REB1	-0.502757
DHH1	ATP-dependent RNA helicase DHH1	-0.515321
RGI1	Respiratory growth induced protein 1	-0.515911
GCD11	Eukaryotic translation initiation factor 2 subunit gamma	-0.517752
SSB2	Heat shock protein SSB2	-0.518665
CDC28	Cyclin-dependent kinase 1	-0.520926
CDC12	Cell division control protein 12	-0.527687
VRP1	Verprolin	-0.52913
ALY1	Arrestin-related trafficking adapter 6	-0.531038
KGD1	2-oxoglutarate dehydrogenase, mitochondrial	-0.532
SAD1	Pre-mRNA-splicing factor SAD1	-0.546012
NFS1	Cysteine desulfurase, mitochondrial	-0.546185
RPL40A	Ubiquitin-60S ribosomal protein L40	-0.552804
UBX4	UBX domain-containing protein 4	-0.552858
CDC39	General negative regulator of transcription subunit 1	-0.555308
VPS35	Vacuolar protein sorting-associated protein 35	-0.558466
GPD2	Glycerol-3-phosphate dehydrogenase [NAD(+)] 2, mitochondrial	-0.562669
YJR008W	MEMO1 family protein YJR008W	-0.565109
DBP2	ATP-dependent RNA helicase DBP2	-0.569985
KGD2	Dihydrolipoyllysine-residue succinyltransferase component of 2-oxoglutarate dehydrogenase complex, mitochondrial	-0.570467
YLR352W	F-box protein YLR352W	-0.581146
SNF1	Carbon catabolite-derepressing protein kinase	-0.581626
THS1	Threonine--tRNA ligase, cytoplasmic	-0.58182
GLC7	Serine/threonine-protein phosphatase PP1-2	-0.584061
BFR1	Nuclear segregation protein BFR1	-0.587329
CPR6	Peptidyl-prolyl cis-trans isomerase CPR6	-0.590137
URA2	Protein URA2;Glutamine-dependent carbamoyl-phosphate synthase;Aspartate carbamoyltransferase	-0.598701
FOL2	GTP cyclohydrolase 1	-0.606711
RRB1	Ribosome assembly protein RRB1	-0.607191
SHS1	Seventh homolog of septin 1	-0.611943
BMH1	Protein BMH1	-0.616183
MSW1	Tryptophan--tRNA ligase, mitochondrial	-0.618053
SUR4	Elongation of fatty acids protein 3	-0.62708
SEC23	Protein transport protein SEC23	-0.633554
TPS1	Alpha,alpha-trehalose-phosphate synthase [UDP-forming] 56 kDa subunit	-0.636211
XRN1	5-3 exoribonuclease 1	-0.639655
RPS9B	40S ribosomal protein S9-B	-0.639659
RVS161	Reduced viability upon starvation protein 161	-0.642723
CDC11	Cell division control protein 11	-0.654623
PWP2	Periodic tryptophan protein 2	-0.665964
PAB1	Polyadenylate-binding protein, cytoplasmic and nuclear	-0.667353
AIM32	Altered inheritance of mitochondria protein 32	-0.673265
DPM1	Dolichol-phosphate mannosyltransferase	-0.67428
ALD5	Aldehyde dehydrogenase 5, mitochondrial	-0.676913
ADH3	Alcohol dehydrogenase 3, mitochondrial	-0.680709
ECM14	Putative metallocarboxypeptidase ECM14	-0.685594
SEC24	Protein transport protein SEC24	-0.685695
RPS13	40S ribosomal protein S13	-0.686573
CDC3	Cell division control protein 3	-0.691313
PAA1	Polyamine N-acetyltransferase 1	-0.693764
NOT5	General negative regulator of transcription subunit 5	-0.699312
SCP160	Protein SCP160	-0.70993
ACS2	Acetyl-coenzyme A synthetase 2	-0.716316
SIN3	Transcriptional regulatory protein SIN3	-0.717805
RBG2	Ribosome-interacting GTPase 2	-0.73404
YPK2	Serine/threonine-protein kinase YPK2/YKR2	-0.736018
ERG6	Sterol 24-C-methyltransferase	-0.741014
EMG1	Ribosomal RNA small subunit methyltransferase NEP1	-0.748371
MDH3	Malate dehydrogenase, peroxisomal	-0.74879
IMD4	Inosine-5-monophosphate dehydrogenase 4	-0.749412
PDH1	Probable 2-methylcitrate dehydratase	-0.755044
CDC10	Cell division control protein 10	-0.75617
ARO2	Chorismate synthase	-0.757392
RPS24A	40S ribosomal protein S24-B;40S ribosomal protein S24-A	-0.765705
TPD3	Protein phosphatase PP2A regulatory subunit A	-0.769627
UGP1	UTP--glucose-1-phosphate uridylyltransferase	-0.774687
RPP0	60S acidic ribosomal protein P0	-0.777925
LYS1	Saccharopine dehydrogenase [NAD(+), L-lysine-forming]	-0.778929
SEC13	Protein transport protein SEC13	-0.814637
AMS1	Alpha-mannosidase	-0.815424
RTN1	Reticulon-like protein 1	-0.817236
POR1	Mitochondrial outer membrane protein porin 1	-0.817325
TIF35	Eukaryotic translation initiation factor 3 subunit G	-0.82177
YKL091C	CRAL-TRIO domain-containing protein YKL091C	-0.829395
NOP56	Nucleolar protein 56	-0.830335
RPS1A	40S ribosomal protein S1-A	-0.83213
PET9	ADP,ATP carrier protein 2	-0.832178
IMD3	Inosine-5-monophosphate dehydrogenase 3;Inosine-5-monophosphate dehydrogenase 2	-0.832935
RPS11A	40S ribosomal protein S11-B;40S ribosomal protein S11-A	-0.845578
ATP1	ATP synthase subunit alpha, mitochondrial	-0.850028
VPS1	Vacuolar protein sorting-associated protein 1	-0.853057
SUB2	ATP-dependent RNA helicase SUB2	-0.860386
SSZ1	Ribosome-associated complex subunit SSZ1	-0.865642
SDS23	Protein SDS23	-0.880872
SAM1	S-adenosylmethionine synthase 1	-0.883335
PCS60	Peroxisomal-coenzyme A synthetase	-0.886929
AGE2	ADP-ribosylation factor GTPase-activating protein effector protein 2	-0.89226
HSP78	Heat shock protein 78, mitochondrial	-0.897466
NIP1	Eukaryotic translation initiation factor 3 subunit C	-0.948518
NAB3	Nuclear polyadenylated RNA-binding protein 3	-0.951224
TEF4	Elongation factor 1-gamma 2	-0.954144
ATP2	ATP synthase subunit beta, mitochondrial	-0.960961
NSR1	Nuclear localization sequence-binding protein	-0.963265
TPA1	Prolyl 3,4-dihydroxylase TPA1	-0.994974
YHR020W	Putative proline--tRNA ligase YHR020W	-1.0379
YDJ1	Mitochondrial protein import protein MAS5	-1.08423
RPS26A	40S ribosomal protein S26-B;40S ribosomal protein S26-A	-1.13228
RPS8A	40S ribosomal protein S8-B;40S ribosomal protein S8-A	-1.13775
YEF3	Elongation factor 3A	-1.14286
RPS1B	40S ribosomal protein S1-B	-1.15831
ZUO1	Zuotin	-1.22561
HSP26	Heat shock protein 26	-1.24155
MON2	Protein MON2	-1.26692
PDS5	Sister chromatid cohesion protein PDS5	-1.31794
PDC1	Pyruvate decarboxylase isozyme 1	-1.32688
TIF5	Eukaryotic translation initiation factor 5	-1.6678
RPL27A	60S ribosomal protein L27-B;60S ribosomal protein L27-A	-2.01517
TIF3	Eukaryotic translation initiation factor 4B	-2.38569
SEC1	Protein transport protein SEC1	Q Only
CWC15	Pre-mRNA-splicing factor CWC15	Q Only
NEM1	Nuclear envelope morphology protein 1	Q Only
DIA1	Protein DIA1	Q Only
YAP1801	Clathrin coat assembly protein AP180A	Q Only
ELP4	Elongator complex protein 4	Q Only
DBP1	ATP-dependent RNA helicase DBP1	Q Only
SIF2	SIR4-interacting protein SIF2	Q Only
SBP1	Single-stranded nucleic acid-binding protein	Q Only
SNX3	Sorting nexin-3	Q Only
MTF1	Mitochondrial transcription factor 1	Q Only
RPN11	Ubiquitin carboxyl-terminal hydrolase RPN11	Q Only
MSL5	Branchpoint-bridging protein	Q Only
NET1	Nucleolar protein NET1	Q Only
QCR2	Cytochrome b-c1 complex subunit 2, mitochondrial	R Only
SGT2	Small glutamine-rich tetratricopeptide repeat-containing protein 2	R Only
YRB2	Ran-specific GTPase-activating protein 2	R Only
USB1	U6 snRNA phosphodiesterase	R Only
GAD1	Glutamate decarboxylase	R Only
BMH2	Protein BMH2	R Only
MSR1	Arginine--tRNA ligase, mitochondrial	R Only
ARG5,6	Protein ARG5,6, mitochondrial;N-acetyl-gamma-glutamyl-phosphate reductase;Acetylglutamate kinase	R Only
ERV29	ER-derived vesicles protein ERV29	R Only
UBA4	Adenylyltransferase and sulfurtransferase UBA4;Adenylyltransferase UBA4;Sulfurtransferase UBA4	R Only
MAP1	Methionine aminopeptidase 1	R Only
PUF4	Pumilio homology domain family member 4	R Only
RPL7A	60S ribosomal protein L7-B;60S ribosomal protein L7-A	R Only
ENO1	Enolase 1	R Only
ADH1	Alcohol dehydrogenase 1	R Only
TIF34	Eukaryotic translation initiation factor 3 subunit I	R Only
TPI1	Triosephosphate isomerase	R Only
UFO1	Ubiquitin ligase complex F-box protein UFO1	R Only
PSR1	Phosphatase PSR1	R Only
SAM2	S-adenosylmethionine synthase 2	R Only
TES1	Peroxisomal acyl-coenzyme A thioester hydrolase 1	R Only
CPD1	2,3-cyclic-nucleotide 3-phosphodiesterase	R Only
HIS3	Imidazoleglycerol-phosphate dehydratase	R Only
ARC1	tRNA-aminoacylation cofactor ARC1	R Only
RSC8	Chromatin structure-remodeling complex protein RSC8	R Only
YPL247C	WD repeat-containing protein YPL247C	R Only
RPL1A	60S ribosomal protein L1-B;60S ribosomal protein L1-A	R Only
RGD1	RHO GTPase-activating protein RGD1	R Only
TIF6	Eukaryotic translation initiation factor 6	R Only
MRP8	Uncharacterized protein MRP8	R Only
MRH1	Protein MRH1	R Only
YDL121C	Uncharacterized protein YDL121C	R Only
GCD2	Translation initiation factor eIF-2B subunit delta	R Only
TFB2	RNA polymerase II transcription factor B subunit 2	R Only
DOM34	Protein DOM34	R Only
